# Supplementary material for: Role of Polymer-Free Drug-Eluting Stents in Insulin-Dependent Diabetic Patients Undergoing Percutaneous Coronary Intervention: An Observational Study
Source: J Pers Med. 2025 Dec 3;15(12):594. doi: 10.3390/jpm15120594 (PMC12733423; doi:10.3390/jpm15120594)
Supplement: Supplementary file 1 [file jpm-15-00594-s001.zip]

Archive with 2 entries (2 files):
- jpm-3914983-figure-S2.png
- mKGKQXi4y.pdf
